# Supplementary material for: Testing the applicability of Watson’s Green Revolution concept in first millennium ce Central Asia
Source: Veg Hist Archaeobot. 2023 May 12;35(1):143–55. doi: 10.1007/s00334-023-00924-2 (PMC12881048; doi:10.1007/s00334-023-00924-2)
Supplement: Supplementary file 1 — Supplementary file1 (XLSX 21 KB) [file 334_2023_924_MOESM1_ESM.xlsx]

## Sheet: Sheet1
Testing the applicability of Watson’s Green Revolution concept in first millennium CE Central Asia Basira Mir-Makhamad1,2,3* and Robert N. Spengler III1,3 1. Department of Archaeology, Max Planck Institute of Geoanthropology, Jena, Germany 2. Ancient Oriental Studies Department, Friedrich Schiller University, Jena, Germany 3. Domestication and Anthropogenic Evolution Research Group, Max Planck In…

## Sheet: Data
Site Name	Full Site Name	Country	Lat	Long	Reference	DOI	Taxon	CF specification	Evidence Type	Historical text - genre	Material culture - type	Archaeobotanical - type	Archaeobotanical - preservation	Start Date	End Date	Comments	Dating evidence
Erk-Kala	Er-Kala	TM	37.6699	62.1925	Usmanova Z (1963) Эрк-Кала (Erk-Kala). In: Труды Южно-Туркменистанской археологической комплексной экспедиции ЮТАКЭ [Proceedings of the South-Turkmenistan Archaeological Complex Expedition STACE]. Academy of Science of the Turkmen Soviet Socialist Republic, Ashkhabat, pp 20–94	NA	Oryza sativa	NA	archaeobotanical			carpological	na	1	300	Rice grains were reported by archaeologists and reported, there are no photos in the report	Site phasing
Khalchayan	Khalchayan	UZ	38.2936	67.9789	Chen G, Zhou X, Wang J, et al (2020) Kushan Period rice in the Amu Darya Basin: Evidence for prehistoric exchange along the southern Himalaya. Sci China Earth Sci 63:841–851. https://doi.org/10.1007/s11430-019-9585-2	https://doi.org/10.1007/s11430-019-9585-2	Oryza sativa	NA	archaeobotanical			carpological	vk	250	423	There is a photo in the publication	Radiocarbon
Karaspan-Tobe	Karaspan-Tobe	KZ	42.4861	69.0461	Bashtannik S V (2007) Земледельческая культура Южного Казахстана эпохи средневековья [The agricultural culture of South Kazakhstan in the Middle Ages]. КемГУКИ [Kemerov State Institute of Culture], Kemerov	NA	Oryza sativa	NA	archaeobotanical			carpological	vk	400	500	There is no photo but the works was done by archaeobotanists	Site phasing
Munchak-Tepe	Munchak-Tepe	UZ	40.8473	71.089	Gorbunova NG (1986) The culture of ancient Ferghana: VI century BC-VI century AD. British Archaeological Reports, Leningrad	NA	Oryza sativa	NA	archaeobotanical			carpological	na	400	700	There is no photo in the original source	Site phasing
Djuvan-Tobe	Djuvan-Tobe	KZ	42.5261	69.1225	Bashtannik S V (2007) Земледельческая культура Южного Казахстана эпохи средневековья [The agricultural culture of South Kazakhstan in the Middle Ages]. КемГУКИ [Kemerov State Institute of Culture], Kemerov	NA	Oryza sativa	NA	archaeobotanical			carpological	vk	600	700	There is no photo but the works was done by archaeobotanists	Site phasing
Teshik-Kala	Teshik-Kala	UZ	41.7514	61.0443	Nerazik E (1966) Сельские поселения афригидского Хорезма: по материалам Веркут-Калинского оазиса (Rural settlements of Afrigid’s Khorezm: Based on materials from the Berkut-Kalinsky oasis). Nauka, Moskow	NA	Oryza sativa	NA	archaeobotanical			carpological	na	600	799	Rice grains were reported by archaeologists and reported, there are no photos in the report	Site phasing
Bukhara	Bukhara	UZ	39.7767	64.413	Mir-Makhamad B, Mirzaakhmedov S, Rahmonov H, et al (ongoing)Food Globalization in southern Central Asia: Archaeobotany at Bukhara between Antiquity and the Middle Ages.	NA	Oryza sativa	NA	archaeobotanical			carpological	mi	882	991	There are photos of rice grains recovered from a cesspit in the fig.2	Radiocarbon
Paykend - Rabat	Paykend	UZ	39.5875	64.0136	Mir-Makhamad B, Mirzaakhmedov S, Rakhmonov H, et al (2021) Qarakhanids on the Edge of the Bukhara Oasis: Archaeobotany of Medieval Paykend. Econ Bot. https://doi.org/10.1007/s12231-021-09531-6	https://doi.org/10.1007/s12231-021-09531-6	Oryza sativa	NA	archaeobotanical			carpological	vk	980	1223	There are photos in the publication	Radiocarbon
Bazar-Dara	Bazar-Dara mining settlement	TJ	38.0253	73.3103	Bubnova M (1987) Вопросу о Земледелии На Западном Памире В IX-XI вв (Regarding the question of agriculture in the Western Pamirs from the IX-XI centuries). In: Прошлое Средней Азии: Археология, Нумизматика и Эпиграика, Этнограния (Past Central Asia: Numismatics Archaeology and Ethnography Epigraphy). Дониш (Donish), Dushanbe, pp 59–66	NA	Oryza sativa	NA	archaeobotanical			carpological	na	1000	1100	This is an archaeological report about plant remains found on the site, there is no photo	Site phasing
Tashbulak	Tashbulak	UZ	39.7221	67.817	Spengler RN, Maksudov F, Bullion E, et al (2018) Arboreal crops on the medieval Silk Road: Archaeobotanical studies at Tashbulak. PLoS One 13:e0201409. https://doi.org/10.1371/journal.pone.0201409	https://doi.org/10.1371/journal.pone.0201409	Triticum turgidum ssp. durum	NA	archaeobotanical			carpological	vk	800	1100	The identification was based in rachises	Site phasing
Paykend	Paykend	UZ	39.5875	64.0136	Mir-Makhamad B, Mirzaakhmedov S, Rakhmonov H, et al (2021) Qarakhanids on the Edge of the Bukhara Oasis: Archaeobotany of Medieval Paykend. Econ Bot. https://doi.org/10.1007/s12231-021-09531-6	https://doi.org/10.1007/s12231-021-09531-6	Triticum turgidum ssp. durum	NA	archaeobotanical			carpological	vk	980	1223	The identification was based in rachises	Radiocarbon
Kara-Tepe	Kara-Tepe	UZ	41.886	60.6657	Brite EB, Khozhaniyazov G, Marston JM, et al (2017) Kara-tepe, Karakalpakstan: Agropastoralism in a Central Eurasian Oasis in the 4th/5th century A.D. Transition. J F Archaeol 42:514–529. https://doi.org/10.1080/00934690.2017.1365563	https://doi.org/10.1080/00934690.2017.1365563	Gossypium sp.	NA	archaeobotanical			carpological	vk	255	577	This is an archaebotanical paper	Radiocarbon
Bukhara	Bukhara	UZ	39.7767	64.413	Mir-Makhamad B, Mirzaakhmedov S, Rahmonov H, et al (ongoing)Food Globalization in southern Central Asia: Archaeobotany at Bukhara between Antiquity and the Middle Ages.		Gossypium sp.	NA	archaeobotanical			carpological	vk	261	532	There is a photo and direct radiocarbon date in the upcoming paper and in this manuscript (Fig.2)	Radiocarbon
Kainar	Kainar	TJ	39.4885	67.6166	upcoming	NA	Gossypium sp.	NA	archaeobotanical			carpological	vk	429	546	There is a photo in the upcoming paper	Radiocarbon
Kuyuk-Tepe	Kuyuk-Tepe	UZ	41.1116	72.0461	Gorbunova NG (1986) The culture of ancient Ferghana: VI century BC-VI century AD. British Archaeological Reports, Leningrad	NA	Gossypium sp.	NA	archaeobotanical			carpological	vk	435	828	Cotton grains were reported by archaeologists and reported, there are no photos in the report	Radiocarbon
Kanka (Shakhristan I)	Kanka	UZ	40.8065	68.9854	Buryakov Y (1990) Древний и средневековый город Восточного Мавераннахра. Шарухия I-XVIII вв. н.э. (Ancient and medieval city of Eastern Maverannahr. Sharukhiya 1st - 18th centuries AD. Fan, Tashkent	NA	Gossypium sp.	NA	archaeobotanical			carpological	vk	500	700	There is no photo in the original source	Site phasing
Balalyk-Tepe	Balalyk-Tepe	UZ	37.5354	67.1154	Al’baum L (1960) Балалык-Тепе (Balalyk-Tepe). Akadmiia Nayk UzSSR, Tashkent	NA	Gossypium sp.	NA	archaeobotanical			carpological	na	500	700	There is no photo in the original source	Site phasing
Merv	Merv	TM	37.6673	62.1568	Herrmann G, Kurbansakhatov K (1994) The International Merv Project, Preliminary Report on the Second Season (1993). Iran 32:53–75	NA	Gossypium sp.	NA	archaeobotanical			carpological	vk	600	700	There is no photo in the original source but the works was done by archaeobotanists	Site phasing
Teshik-Kala	Teshik-Kala	UZ	41.7514	61.0443	Tolstov S (1948) Древний Хорезм (Ancient Khoresm). MGU, Moskow	NA	Gossypium sp.	NA	archaeobotanical			carpological	na	600	799	There is no photo in the original source	Site phasing
Panjakent	Panjakent	TJ	39.4872	67.6208	upcoming	NA	Gossypium sp.	NA	archaeobotanical			carpological	vk	662	775	There is a photo and direct radiocarbon dating of cotton seed in the upcoming manuscript	Radiocarbon
Mugh	Mugh	TJ	39.451	68.4112	Danilevsky VV, Kokonov VN, Nikitin VA (1940) Исследование растительных остатков из раскопок согдийского замка VIII века на горе Муг в Таджикистане (A Study of the Plant Remains Excavated from the VIII century Settlement of Mugh in Tajikistan). In: Растительность Таджикистана и ее освоение (Vegetation of Tajikistan and Human Interaction). Тр. Таджикистан базы АН СССР (Tajikistan Base of Science of…	NA	Gossypium sp.	NA	archaeobotanical		Fiber	carpological	st	700	720	There is a photo in the original source	Site phasing
Kok-Tosh	Kok-Tosh	TJ	39.492	67.64	upcoming	NA	Gossypium sp.	NA	archaeobotanical			carpological	mi	882	1026	There is a photo in the original source	Radiocarbon
Bukhara	Bukhara	UZ	39.7767	64.413	Mir-Makhamad B, Mirzaakhmedov S, Rahmonov H, et al (ongoing)Food Globalization in southern Central Asia: Archaeobotany at Bukhara between Antiquity and the Middle Ages.	NA	Gossypium sp.	NA	archaeobotanical	historical text		carpological	mi	882	991	There is a photo in the original source	Radiocarbon
Paykend - Rabat	Paykend	UZ	39.5875	64.0136	Mir-Makhamad B, Mirzaakhmedov S, Rakhmonov H, et al (2021) Qarakhanids on the Edge of the Bukhara Oasis: Archaeobotany of Medieval Paykend. Econ Bot. https://doi.org/10.1007/s12231-021-09531-6	https://doi.org/10.1007/s12231-021-09531-6	Gossypium sp.	NA	archaeobotanical			carpological	vk	980	1223	There is a photo in the original source	Radiocarbon
Ak-Tepa	Ak-Tepa	UZ	41.3619	69.3131	Terenojkin I (1948) Холм Aк-тeпe близ Ташкента (раскопки 1940 г.) (Ak-Tepa hill near Tashkent, excavations in 1940). In: Материалы по археологии Узбекистана. Том 1. AS UzUSSR, Tashkent, pp 71–133	NA	Gossypium sp.	NA	archaeobotanical			carpological	na	1100	1200	There is no photo in the original source	Site phasing
Er-Kala	Er-Kala	TM	37.6699	62.1925	Usmanova Z (1963) Эрк-Кала (Erk-Kala). In: Труды Южно-Туркменистанской археологической комплексной экспедиции ЮТАКЭ [Proceedings of the South-Turkmenistan Archaeological Complex Expedition STACE]. Academy of Science of the Turkmen Soviet Socialist Republic, Ashkhabat, pp 20–94	NA	Citrullus sp.	NA	archaeobotanical			carpological	na	1	300	There is no photo in the original source, archaeological report	Site phasing
Balalyk-Tepe	Balalyk-Tepe	UZ	37.5354	67.1154	Al’baum L (1960) Балалык-Тепе (Balalyk-Tepe). Akadmiia Nayk UzSSR, Tashkent	NA	Citrullus sp.	NA	archaeobotanical			carpological	na	500	700	There is no photo in the original source, archaeological report	Site phasing
Kuiruk-Tober	Kuiruk-Tober	KZ	42.8532	68.2526	Bashtannik S V (2007) Земледельческая культура Южного Казахстана эпохи средневековья [The agricultural culture of South Kazakhstan in the Middle Ages]. КемГУКИ [Kemerov State Institute of Culture], Kemerov	NA	Citrullus lanatus	NA	archaeobotanical			carpological	mi	800	1100	There is a photo in the original source	Site phasing
Bukhara	Bukhara	UZ	39.7767	64.413	Mir-Makhamad B, Mirzaakhmedov S, Rahmonov H, et al (ongoing)Food Globalization in southern Central Asia: Archaeobotany at Bukhara between Antiquity and the Middle Ages.	NA	Citrullus lanatus	NA	archaeobotanical			carpological	mi	882	991	There is a photo in the upcoming paper	Radiocarbon
Ak-Beshim	Ak-Beshim	KG	42.8052	75.1999	Nakayama S, Akashi C (2020) アク・ベシム遺跡出土の植物遺存体分析（２) Analysis of Plant Remains Deteced from Ak-Beshim Site, 20 19 Excavation Season. Teikyo Univ Inst Cult Prop Res Rep 19:17–34	NA	Citrullus lanatus	NA	archaeobotanical			carpological	mi	900	1030	There is a photo in the original source	Radiocarbon
Bazar-Dara	Bazar-Dara	TJ	38.0253	73.3103	Bubnova M (1987) Вопросу о Земледелии На Западном Памире В IX-XI вв (Regarding the question of agriculture in the Western Pamirs from the IX-XI centuries). In: Прошлое Средней Азии: Археология, Нумизматика и Эпиграика, Этнограния (Past Central Asia: Numismatics Archaeology and Ethnography Epigraphy). Дониш (Donish), Dushanbe, pp 59–66	NA	Citrullus lanatus	NA	archaeobotanical			carpological	na	1000	1100	There is no photo in the original source, archaeological report	Site phasing
Tirmizak-Tepa	Tirmizak-Tepa	TJ	39.7641	68.7945	Negmatov N, Pulatov U, Khmenitsky S (1973) Уртакурган и Тирмизактепа (Urtakurgan and Tirmizaktepa ). Дониш, Dushanbe	NA	Citrullus sp.	NA	archaeobotanical			carpological	vk	1100	1200	There is no photo in the original source, archaeological report	Site phasing
Bukhara	Bukhara	UZ	39.7767	64.413	Mir-Makhamad B, Mirzaakhmedov S, Rahmonov H, et al (ongoing)Food Globalization in southern Central Asia: Archaeobotany at Bukhara between Antiquity and the Middle Ages.		Solanum cf. melongena	A	archaeobotanical	geographic text		carpological	mi	882	991	There is a photo in the upcoming manuscript and in this manuscript (Fig.2)	Radiocarbon

## Sheet: Codes and explanation
Site Name	As referred to in text
Full Site Name	If very long site name
Country code	https://en.wikipedia.org/wiki/ISO_3166-1_alpha-2
Lat	decimal
Long	decimal
Reference	Full publication reference
DOI	DOI if available in https:// format
Taxon	Exclude: hulled wheats, wheat, barley
Cf specification	A: cf. on species. G: cf. on genus. F: cf. on family. NA: not recorded.
Evidence Type	archaeobotanical, material culture, textual
Historical text - genre	genre (e.g. agricultural manual, geographic text, tax record, etc.)
Material culture - type	type (e.g. fresco, mosaic, sculpture, jewellery)
Archaeobotanical type	type (e.g. carpological, wood)
Preservation	Charred : vk; Mineralised: mi; Waterlogged: sf; Dessicated: st; Ab: imprint
Start Date	Note: use any major chronological phase > 100 years
End Date
Dating evidence	Site phasing/Radiocarbon
Comments	Issues of reliability, etc.
