# Supplementary material for: Testing the applicability of Watson’s Green Revolution concept in first millennium ce Central Asia
Source: Veg Hist Archaeobot. 2023 May 12;35(1):143–55. doi: 10.1007/s00334-023-00924-2 (PMC12881048; doi:10.1007/s00334-023-00924-2)
Supplement: Supplementary file 2 — Supplementary file2 (XLSX 13 KB) [file 334_2023_924_MOESM2_ESM.xlsx]

## Sheet: Tabelle1
Testing the applicability of Watson’s Green Revolution concept in first millennium CE Central Asia Basira Mir-Makhamad1,2,3* and Robert N. Spengler III1,3 1. Department of Archaeology, Max Planck Institute of Geoanthropology, Jena, Germany 2. Ancient Oriental Studies Department, Friedrich Schiller University, Jena, Germany 3. Domestication and Anthropogenic Evolution Research Group, Max Planck In…

## Sheet: List of sites 
List of sites taken into consideration in a discussion this manuscript (Figure 1 and Figure 3)
Sites or cultural layers dated to the periods before the Islamic Conquest								Sites or cultural layers dated to the periods after the Islamic Conquest
	Site	Latitude	Longitude						Site	Latitude	Longitude
1	Bash-Tepa	39.9192	63.8971					25	Bukhara	39.7767	64.413
2	Paykend (citadel)	39.5869	64.0107					26	Urtakurgan	39.7541	68.7825
3	Juuku	42.104	77.3828					27	Er-Kala	37.6699	62.1925
4	Er-Kala	37.6699	62.1925					28	Novopokrovka	42.8715	74.723
5	Paykend (citadel-second period)	39.5869	64.0107					29	Djuvan-Tobe	42.5261	69.1225
6	Khalchayan	38.2936	67.9789					30	Kuiruk-Tobe	42.8532	68.2526
7	Kara-Tepe	41.886	60.6657					31	Bukhara	39.7767	64.413
8	Bukhara	39.7767	64.413					32	Kok-Tosh	39.492	67.64
9	Paykend citadel	39.5869	64.0107					33	Paykend - Shakhristan	39.5848	64.0062
10	Karaspan-Tobe	42.4861	69.0461					34	Tashbulak	39.7221	67.817
11	Kainar	39.4885	67.6166					35	Afrasiab	39.6702	66.9877
12	Munchak-Tepe	40.8473	71.089					36	Ak-Beshim	42.8052	75.1999
13	Kuyuk-Tepe	41.1116	72.0461					37	Ornek	42.8943	72.1476
14	Kanka (Shakhristan I)	40.8065	68.9854					38	Bazar-Dara	38.0253	73.3103
15	Balalyk-Tepe	37.5354	67.1154					39	Juuku	42.104	77.3828
16	Chilʹkhudzhra	39.756	68.7799					40	Taraz	42.8677	71.3489
17	Berkut-Kala	41.7875	61.0551					41	Munchak-Tepe	40.8473	71.089
18	Djuvan-Tobe	42.5261	69.1225					42	Paykend - Rabat	39.5875	64.0136
19	Konyr-Tobe	42.9052	68.242					43	Tirmizak-Tepa	39.7641	68.7945
20	Merv	37.6673	62.1568					44	Ak-Tepa	41.3619	69.3131
21	Teshik-Kala	41.7514	61.0443					45	Talgar	43.2775	77.2133
22	Taraz	42.8671	71.3489					46	Begash	44.7	78.5
23	Panjakent	39.4872	67.6208					47	Antonovka	45.6601	80.2658
24	Mugh	39.451	68.4112
